# Supplementary material for: Yersinia pestis strains of ancient phylogenetic branch 0.ANT are widely spread in the high-mountain plague foci of Kyrgyzstan
Source: PLoS One. 2017 Oct 26;12(10):e0187230. doi: 10.1371/journal.pone.0187230 (PMC5658180; doi:10.1371/journal.pone.0187230)
Supplement: S4 Table — (XLSX) [file pone.0187230.s004.xlsx]

## Sheet: Лист1
S4 Table. Properties of Y. pestis strains used for phylogenetic analysis
Strain ID	Population	Year	Host/vector	Source	Accession
620024	0.PE7	1962	Patient	Qinghai, China	NZ_ADPM00000000
CMCC05009	0.PE7	1961	Allactaga sibirica	Qinghai, China	ADQE00000000
Pestoides F	0.PE2	<1984	N/A	FSU	CP009715
Angola	0.PE3	<1984	N/A	Africa	NC_010159
Pestoides A	0.PE4	N/A	N/A	FSU	NZ_ACNT00000000
A-1249	0.PE4	1970	Microtus carrusthersi	Tadzhikistan	LYMN00000000
A-1815	0.PE4	1980	Ceratophyllus caspius	Kyrgyzstan	LPTY00000000
CMCC49003	0.ANT1	1976	Citellus undulatus	Xinjiang, China	ADQX00000000
CMCC8211	0.ANT1	1982	Citellophilus tesquorum	Xinjiang, China	ADRD00000000
42013	0.ANT1	1971	Citellus undulatus	Xinjiang, China	NZ_ADPG00000000
945	0.ANT1	1994	Human flea	Xinjiang, China	ADPV00000000
164	0.ANT1	1985	Oropsylla silantiewi	Xinjiang, China	ADOW00000000
2330	0.ANT2	2003	Marmota baibacina	Xinjiang, China	ADOY00000000
B42003004	0.ANT2	2003	Marmota baibacina	Xinjiang, China	NZ_AAYU00000000
231	0.ANT3	1947	Marmota baibacina	Kyrgyzstan	JMUF00000000
790	0.ANT3	N/A	N/A	Kyrgyzstan	NZ_CP006806
A-1486	0.ANT3	1966	Marmota caudata	Kyrgyzstan	LYMP00000000
CMCC38001	0.ANT3	1979	Marmota baibacina	Xinjiang, China	ADQU00000000
A1956001	0.ANT3	1956	Marmota caudata	Xinjiang, China	ADPX00000000
Altenerding (Justinianic Plague)	0.ANT4	6th century AD	Human remains	Altenerding, Germany	PRJEB14851
A-1691	0.ANT5	1971	Marmota baibacina	Kyrgyzstan	LYMQ00000000
A-1836	0.ANT5	1983	Marmota baibacina	Kyrgyzstan	LYOL00000000
Antiqua	1.ANT	1965	Patient	Congo	NC_008150
UG05-0454	1.ANT	2004	Patient	Uganda	NZ_AAYR00000000
CMCC348002	2.ANT2	1998	Marmota himalayana	Tibet, China	ADQT00000000
CMCC92010	2.ANT2	1971	Spermophilus dauricus	Inner Mongolia, China	ADRL00000000
MGJZ6	3.ANT2	1997	Meriones meridianus	Dornogovi, Mongolia	ADSX00000000
MGJZ12	4.ANT	2002	Marmota sibirica	Bayan-Ölgii, Mongolia	ADSV00000000
KIM10	2.MED1	1968	Patient	Iran/Kurdistan	NC_004088
2654	2.MED1	2006	Rhombomys opimus	Xinjiang, China	ADPB00000000
A-1809	2.MED1	1980	Pectinoctenus nemorosus	Kyrgyzstan	LYMF00000000
91	2.MED2	1987	Oropsylla silantiewi	Xinjiang, China	ADPU01000906
I160001	2.MED2	1987	Marmota himalayana	Xinjiang, China	ADSJ00000000
CMCC125002	2.MED3	1964	Spermophilus alaschanicus	Ningxia, China	ADQN00000000
J1963002	2.MED3	1963	Citellophilus tesquorum sungaris	Gansu, China	ADSP00000000
A1122	1.ORI	1939	Otospermophilus beecheyi	USA	CP002956
CO92	1.ORI	1992	Patient	Colorado, USA	NC_003143
