# Supplementary material for: Yersinia pestis strains of ancient phylogenetic branch 0.ANT are widely spread in the high-mountain plague foci of Kyrgyzstan
Source: PLoS One. 2017 Oct 26;12(10):e0187230. doi: 10.1371/journal.pone.0187230 (PMC5658180; doi:10.1371/journal.pone.0187230)
Supplement: S5 Table — (XLSX) [file pone.0187230.s005.xlsx]

## Sheet: Лист1
S5 Table : Genomes used for core SNP calling and phylogeny
Strain ID	Population	Core SNP calls	Coverage (fold)
620024	0.PE7	485	90
CMCC05009	0.PE7	479	61
Pestoides F	0.PE2	522	723
Angola	0.PE3	880	N/A
Pestoides A	0.PE4	330	30
A-1249	0.PE4	384	66
A-1815	0.PE4	385	60
CMCC49003	0.ANT1	196	71
CMCC8211	0.ANT1	222	62
42013	0.ANT1	192	166
945	0.ANT1	217	53
164	0.ANT1	220	50
2330	0.ANT2	119	75
B42003004	0.ANT2	121	N/A
231	0.ANT3	123	39
790	0.ANT3	126	88.2
A-1486	0.ANT3	125	48
CMCC38001	0.ANT3	119	69
A1956001	0.ANT3	121	62
Altenerding (Justinianic Plague)*	0.ANT4	157	17.9
A-1691	0.ANT5	154	54
A-1836	0.ANT5	152	81
Antiqua	1.ANT	175	N/A
UG05-0454	1.ANT	177	N/A
CMCC348002	2.ANT2	148	65
CMCC92010	2.ANT2	155	69
MGJZ6	3.ANT2	143	60
MGJZ12	4.ANT	137	58
KIM10	2.MED1	188	N/A
2654	2.MED1	177	32
A-1809	2.MED1	189	65
91	2.MED2	151	85
I160001	2.MED2	156	67
CMCC125002	2.MED3	154	83
J1963002	2.MED3	159	55
A1122	1.ORI	31	N/A
CO92	1.ORI	0	N/A
*Core SNPs for the Altenerding genome were taken from M. Feldman et al. (2016)
